# Supplementary material for: Clinical Values of Long Non-coding RNAs in Bladder Cancer: A Systematic Review
Source: Front Physiol. 2018 May 30;9:652. doi: 10.3389/fphys.2018.00652 (PMC5988895; doi:10.3389/fphys.2018.00652)
Supplement: Supplementary file 3 [file Table_3.XLSX]

## Sheet: Sheet1
TABLE S3 | Quality assessment of prognostic studies included in the systematic review by Newcastle-Ottawa Scale (NOS) tool.
Study	Year	Selection			Comparability			Outcome		Total
		Adequacy of case definition	Number of case	Representativeness of the cases	Ascertainment of exposure	Ascertainment of detection method	Ascertainment of cut-off	Assessment of outcome	Adequate follow up
Fan Y	2014	1	1	1	1	1	1	1	0	7
Yang L	2017	1	1	1	1	1	1	1	0	7
Zhao XL	2015	1	1	1	1	1	1	1	1	8
Iliev R	2016	1	0	1	1	1	1	1	1	7
Zhang H	2017	1	1	1	1	1	0	1	1	7
Li C	2017	1	1	1	1	1	1	1	1	8
Dudek AM	2017	1	1	1	1	1	0	1	1	7
Chen T	2015	1	1	1	1	1	0	1	1	7
Li LJ	2014	1	1	1	1	1	1	1	1	8
He W	2013	1	1	1	1	1	0	1	1	7
Zhuang J	2017	1	1	1	1	1	1	1	1	8
Tolkach Y	2017	1	1	1	1	1	0	1	1	7
Hu YY	2017	1	1	1	1	1	0	1	0	6
Du D	2017	1	1	1	1	1	0	1	1	7
Cui Y	2017	1	1	1	1	1	1	1	1	8
Cao X	2017	1	0	1	1	1	1	1	1	7
Zhang SM	2016	1	1	1	1	1	0	1	0	6
Duan WL	2016	1	1	1	1	1	1	1	1	8
Yan TH	2014	1	1	1	1	1	1	1	1	8
