# Supplementary material for: Clinical Values of Long Non-coding RNAs in Bladder Cancer: A Systematic Review
Source: Front Physiol. 2018 May 30;9:652. doi: 10.3389/fphys.2018.00652 (PMC5988895; doi:10.3389/fphys.2018.00652)
Supplement: Supplementary file 4 [file Table_4.XLSX]

## Sheet: Sheet1
TABLE S4 | Quality assessment of diagnostic studies included in the systematic review by the Quality Assessment of Diagnostic Accuracy Studies (QUADAS) tool.
Study	Year	Item 1	Item 2	Item 3	Item 4	Item 5	Item 6	Item 7	Item 8	Item 9	Item 10	Item 11	Item 12	Item 13	Item 14	Score
Tolkach Y	2017	No	Unclear	Yes	Yes	Yes	Yes	Yes	Yes	Yes	Unclear	Unclear	Yes	Unclear	Yes	9
Duan WL	2016	Yes	Unclear	Yes	Yes	Yes	Yes	Yes	Yes	Yes	Unclear	Unclear	Yes	Unclear	Yes	10
Milowich D	2015	Yes	Yes	Yes	Yes	Yes	Yes	Yes	Yes	Yes	Unclear	Unclear	Yes	Yes	Yes	12
Eissa S	2015	Yes	Yes	Yes	Yes	Yes	Yes	Yes	Yes	Yes	Unclear	Unclear	Yes	Unclear	Yes	11
Eissa S	2015	Yes	Yes	Yes	Yes	Yes	Yes	Yes	Yes	Yes	Unclear	Unclear	Yes	Unclear	Yes	11
Srivastava AK	2014	Yes	Yes	Yes	Yes	Yes	Yes	Yes	Yes	Yes	Unclear	Unclear	Yes	Unclear	Yes	11
Wang XS	2006	Yes	No	Yes	Yes	Yes	Yes	Yes	Yes	Yes	Unclear	Unclear	Yes	Unclear	Yes	10
Item 1: Was the spectrum of patients representative of the patients who will receive the test in practice? Item 2: Were selection criteria clearly described? Item 3: Is the reference standard likely to correctly classify the target condition? Item 4: Is the time period between reference standard and index test short enough to be reasonably sure that the target condition did not change between the…
